# Supplementary material for: EBV Tegument Protein BNRF1 Disrupts DAXX-ATRX to Activate Viral Early Gene Transcription
Source: PLoS Pathog. 2011 Nov 10;7(11):e1002376. doi: 10.1371/journal.ppat.1002376 (PMC3213115; doi:10.1371/journal.ppat.1002376)
Supplement: Table S1 — Percentage of BNRF1 foci overlap with Daxx or PML foci, as observed by IF microscopy. (XLS) [file ppat.1002376.s004.xls]

## Sheet: 工作表1
BNRF1 WT with Daxx		n=21		BNRF1-DID with Daxx		n=23
0.8992	BNRF1 foci colocalize with Daxx			0.8465	DID foci colocalize with Daxx
0.9398	Daxx foci colocalize with BNRF1			0.9716	Daxx foci colocalize with DID
BNRF WT with PML		n=19		BNRF1-DID with PML		n=22
0.7848	BNRF1 foci colocalize with PML			0.7284	DID foci colocalize with PML
0.5877	PML foci colocalize with BNRF1			0.2341	PML foci colocalize with DID
