# Supplementary material for: EBV Tegument Protein BNRF1 Disrupts DAXX-ATRX to Activate Viral Early Gene Transcription
Source: PLoS Pathog. 2011 Nov 10;7(11):e1002376. doi: 10.1371/journal.ppat.1002376 (PMC3213115; doi:10.1371/journal.ppat.1002376)
Supplement: Table S2 — Primers used in site-directed mutagenesis of BNRF1 deletion constructs. (XLS) [file ppat.1002376.s005.xls]

## Sheet: Sheet2
Primers for first set of 300aa deletions
Primer code name	Sequence	Amplification target
oPL4007	GCC ATG GTT GTG CCA TTA CA	Actin
oPL4008	GGC CAG GTT CTC TTT TTA TTT CTG
oPL3887	TGCCTGAACCTGTGGTTGG	EBNA1
oPL3889	CATGATTCACACTTAAAGGAGACGG
oPL3892	GCTTAGCCAGTAACCCAGCACT	EBNA2
oPL3893	TGCTTAGAAGGTTGTTGGCATG
oPL3887	TGCCTGAACCTGTGGTTGG	EBNA3A
oPL3348	GCATTCCAAGCCTGTGCCGT		at 80991-81010… EBNA3A
oPL3894	ACGACGCACACGGAAACC	BZLF1
oPL3895	CTTGGCCCGGCATTTTCT
